# Supplementary material for: Attenuating Colorectal Cancer Using Nine Cultivars of Australian Lupin Seeds: Apoptosis Induction Triggered by Mitochondrial Reactive Oxygen Species Generation and Caspases-3/7 Activation
Source: Cells. 2023 Oct 31;12(21):2557. doi: 10.3390/cells12212557 (PMC10647522; doi:10.3390/cells12212557)
Supplement: Supplementary file 1 [file cells-12-02557-s001.zip]

Archive with 1 entries (1 files):
- cells-2653996-supplementary.pdf
